# Supplementary material for: Genotypic Variation of Endophytic Nitrogen-Fixing Activity and Bacterial Flora in Rice Stem Based on Sugar Content
Source: Front Plant Sci. 2021 Aug 10;12:719259. doi: 10.3389/fpls.2021.719259 (PMC8383490; doi:10.3389/fpls.2021.719259)
Supplement: Supplementary file 1 [file Data_Sheet_1.xlsx]

## Sheet: Supplementary Table S1
	Table S1. Statistics for the 16S rRNA and nifH gene sequences obtained from the stems of four rice genotypes
	Rice genotypes	Samples	16S rRNA					nifH
			Reads	OTUs	Shannon index	Evenness		Reads	OTUs	Shannon index	Evenness
	Nipponbare	Total	17743	1316	5.53242	0.912235		78681	345	6.70528	0.976813
		(rep1)	3583	611	5.10214	0.877338		35247	200	6.38342	0.978971
		(rep2)	14160	1083	5.43042	0.917791		43434	238	6.11977	0.960754
	agpl1	Total	47693	2048	6.13663	0.946801		97588	533	7.08428	0.982188
		(rep1)	17536	1265	5.85637	0.935856		28394	303	6.69502	0.978369
		(rep2)	14648	1028	6.01002	0.95597		29003	301	6.44969	0.966909
		(rep3)	15509	861	5.23237	0.905941		40191	192	6.26189	0.976905
	Leafstar	Total	47677	2107	6.25839	0.945019		119217	644	7.17923	0.979559
		(rep1)	13048	1052	6.14009	0.953733		32410	300	6.64567	0.976336
		(rep2)	14503	1176	5.73716	0.92972		42720	404	6.68529	0.97254
		(rep3)	20126	1156	5.88406	0.943547		44087	300	6.64125	0.977636
	CG14	Total	33707	2148	6.7681	0.956157		139912	771	7.4948	0.98551
		(rep1)	16659	1757	6.94291	0.96626		56643	516	7.33336	0.984873
		(rep2)	17048	1051	5.57978	0.926835		36413	316	6.68778	0.980011
		(rep3)	-	-	-	-		46856	288	6.17522	0.961818
	The total number of reads and OTUs were used after quality checks (OTU at 97% cut off) and the removal of singletons. Shannon index and Simpson's evenness are shown.

## Sheet: Supplementary Table S2
	Table S2. Closest relatives and mean relative abundance of OTUs of 16S-OTUs amplicon amplified by V3–V4 region of the 16S rRNA primer set (≥1% of mean relative abundance at least in one rice genotype)
	Phylum	Class	OTUs	Closest relatives				Mean relative abundance
				Name	Accession number	Identity (%)		Nipponbare	agpl1	Leafstar	CG14
	Proteobacteria	Alphaproteobacteria	16S-OTU A1	Asticcacaulis sp. strain SH4	MN620421.1	99		0.69661	1.339	1.23704	0.140791
	Proteobacteria	Alphaproteobacteria	16S-OTU A2	Rhodomicrobium vannielii strain OK5M2	AF487436.1	98.76		0.305678	1.52101	1.72909	0.601827
	Proteobacteria	Alphaproteobacteria	16S-OTU A3	Siculibacillus lacustris strain SA-279	KM083137.1	98.76		1.2659	1.72446	1.75683	0.366898
	Proteobacteria	Alphaproteobacteria	16S-OTU A4	Siculibacillus lacustris strain SA-279	KM083137.1	96.27		2.26765	2.53376	2.06534	0.350876
	Proteobacteria	Alphaproteobacteria	16S-OTU A5	Prosthecomicrobium hirschii strain 16	NR_104906.1	95.52		0.873164	1.11658	0.38682	0.205371
	Proteobacteria	Alphaproteobacteria	16S-OTU A6	Methylocystis parvus OBBP	NR_044946.1	100		2.37345	2.96103	2.07735	0.541389
	Proteobacteria	Alphaproteobacteria	16S-OTU A7	Methylobacterium platani strain KB2	LC025992.1	100		1.51463	0.356593	0.69288	0.0869716
	Proteobacteria	Alphaproteobacteria	16S-OTU A8	Bradyrhizobium elkanii strain USDA 76	NR_117947.1	100		2.55573	2.13536	5.1713	1.55799
	Proteobacteria	Alphaproteobacteria	16S-OTU A9	Rhizobium sp. strain RTJ	MK014284.1	100		0.936525	1.63309	1.90878	0.558998
	Proteobacteria	Alphaproteobacteria	16S-OTU A10	Novosphingobium sediminicola strain HU1-AH51	NR_108298.1	100		0.653559	0.744111	2.30078	0.39188
	Proteobacteria	Alphaproteobacteria	16S-OTU A11	Sphingomonas trueperi strain NBRC 100456	NR_113897.1	100		1.54955	2.0458	3.24061	0.724827
	Proteobacteria	Alphaproteobacteria	16S-OTU A12	Phaeospirillum tilakii strain JA590	FN675788.1	100		0	0	0	2.01265
	Proteobacteria	Alphaproteobacteria	16S-OTU A13	Phaeospirillum chandramohanii strain JA145	NR_042661.1	99.25		0	0	0	1.26421
	Proteobacteria	Alphaproteobacteria	16S-OTU A14	Azospirillum amazonense 21R	AY752913.1	100		0.482231	1.11626	0.35484	0.0716907
	Proteobacteria	Alphaproteobacteria	16S-OTU A15	Candidatus Azospirillum massiliensis strain HWS1012	LN835447.1	99.75		0.00353107	0.139991	0.0482959	1.57337
	Proteobacteria	Alphaproteobacteria	16S-OTU A16	Azospirillum sp. B510	AP010951.1	100		0.607825	1.54427	1.01073	2.01309
	Proteobacteria	Betaproteobacteria	16S-OTU B1	Uliginosibacterium gangwonense strain 5YN10-9	NR_043925.1	98.83		1.37068	1.42053	0.79896	0.792522
	Proteobacteria	Betaproteobacteria	16S-OTU B2	Derxia gummosa strain NBRC 102506	NR_114127.1	96.26		1.38768	0.874639	1.31491	0.0357426
	Proteobacteria	Betaproteobacteria	16S-OTU B3	Paraburkholderia kururiensis strain KP23	NR_024721.1	100		0.65291	0.790361	3.69256	0.37985
	Proteobacteria	Betaproteobacteria	16S-OTU B4	Ideonella dechloratans strain BK-22	KU360710.1	100		1.93491	2.72214	2.60674	2.62899
	Proteobacteria	Betaproteobacteria	16S-OTU B5	Rubrivivax sp. DS87	KP681561.1	98.59		0.665	0.788876	0.667635	1.04235
	Proteobacteria	Gammaproteobacteria	16S-OTU C1	Kosakonia oryzendophytica strain PK4-12	MN428183.1	100		0	0.0550977	0.0327897	8.73894
	Proteobacteria	Gammaproteobacteria	16S-OTU C2	Klebsiella pneumoniae strain MS14393	CP054303.1	100		0	0.0338051	0.0206507	2.99975
	Proteobacteria	Deltaproteobacteria	16S-OTU D1	Myxobacterium AT1-01	AB246771.1	89.44		1.07407	0.850686	0.168344	0.00900414
				Uncultured bacterium clone OTU4061	KT787803.1	100
	Actinobacteria	Actinobacteria	16S-OTU E1	Cellulomonas citrea AO-9	LC191303.1	100		1.75203	2.31944	1.36921	0.593827
	Actinobacteria	Actinobacteria	16S-OTU E2	Kineosporia aurantiaca strain OTSz_A_211	FM886841.1	97.05		9.95988	3.78141	3.82127	1.51782
	Actinobacteria	Actinobacteria	16S-OTU E3	Bacterium Ellin5024	AY234441.1	99.02		2.68181	2.40162	2.52169	3.05071
	Firmicutes	Clostridia	16S-OTU F1	Clostridium puniceum strain BL 70/20	NR_026105.1	100		0.819689	1.88489	0.41462	0.685101
	Firmicutes	Clostridia	16S-OTU F2	Clostridium xylanolyticum strain ai15	KJ194923.1	99.5		0.0141243	0.015045	0.00804013	1.8671
	Verrucomicrobia	Opitutae	16S-OTU G1	Opitutus sp. VeSm13	X99392.1	93.47		0.0141243	0.0167059	0.0470233	1.69952
	Actidobacteria	Actidobacteria	16S-OTU H1	Occallatibacter riparius strain 277	NR_147738.1	99.25		0.632203	1.06285	0.804595	0.0914676
	Actidobacteria	Actidobacteria	16S-OTU H2	Acidipila rosea strain AP8	NR_113179.1	97.51		1.34181	0	0.00248435	0
	Uncultured/environmental sample sequences are shown as the closest relatives if the identity to known species is below 90%.

## Sheet: Supplementary Table S3
	Table S3. Closest relatives and mean relative abundance of NifH-OTUs amplicon amplified by PolF/PolR (≥1% of mean relative abundance at least in one rice genotype)
	NifH-cluster	OTUs	Closest relatives				Mean relative abundance
			Name	Accession number	Identity (%)		Nipponbare	agpl1	Leafstar	CG14
	I	NifH-OTU I1	Sagittula sp. P11	WP_100929798.1	96.23		0.341873	3.34402	2.04788	0.905622
	I	NifH-OTU I2	Prosthecomicrobium hirschii	WP_054357844.1	99.06		0.453154	1.07138	0.409122	0.243752
	I	NifH-OTU I3	Rhizobium sp. ICMP 19865	AHB33616.1	97.17		0.196941	1.06471	0.230496	0.500611
	I	NifH-OTU I4	Azospirillum brasilense	ADA60156.1	94.34		1.95123	1.26758	0.00546192	0
	I	NifH-OTU I5	Bradyrhizobium sp. BTAi 1	BAC07281.1	98.11		0.697132	0.0324194	1.69241	0.138509
	I	NifH-OTU I6	Bradyrhizobium sp. TSA44	BAI67079.1	100		7.09324	0.624895	3.9858	0.782189
	I	NifH-OTU I7	Bradyrhizobium elkanii	CAJ33850.1	97.17		1.17023	7.3814	6.40464	2.75671
	I	NifH-OTU I8	Methylocella tundrae T4	CAD91836.1	96.23		0.579442	3.18083	2.15866	1.68296
	I	NifH-OTU I9	Methylocystis parvus OBBP	AAO49391.1	99.06		3.77643	1.0374	0.624794	0.277881
	I	NifH-OTU I10	Paraburkholderia mimosarum STM 3726	CCJ09527.1	98.11		0.258178	0.280154	0.182911	1.07471
	I	NifH-OTU I11	Paraburkholderia mimosarum STM 3726	CCJ09527.1	99.06		0.70373	0.269644	1.27797	0.506682
	I	NifH-OTU I12	Paraburkholderia mimosarum STM 3726	CCJ09527.1	97.17		7.19828	2.38322	8.35669	0.176667
	I	NifH-OTU I13	Paraburkholderia mimosarum STM 3726	CCJ09527.1	97.17		0.584447	2.7245	0.595313	4.25472
	I	NifH-OTU I14	Paraburkholderia fungorum	CAJ33842.1	98.11		1.00847	0.0833509	0.249668	0.0782539
	I	NifH-OTU I15	Sideroxydans sp.	MBA3022418.1	100		0.192246	0.0739593	0.338946	1.0003
	I	NifH-OTU I16	Rhodocyclus tenuis	WP_153117593.1	99.07		0.45283	0.431338	0.297091	1.5881
	I	NifH-OTU I17	Dechloromonas sp. SIUL	CAD91359.1	98.13		0.259014	0.192795	1.2289	0.0258932
	I	NifH-OTU I18	Dechloromonas sp.	KAB2922310.1	98.13		0.408008	1.02467	2.14173	0.353281
	I	NifH-OTU I19	Dechloromonas sp.	KAB2922310.1	96.26		0.104757	1.00296	1.88872	0.696246
	I	NifH-OTU I20	Azonexus hydrophilus DSM 23864	ABR29646.1	98.13		0	0.211753	0.97489	2.24033
	I	NifH-OTU I21	Dechloromonas sp.	KAB2922310.1	100		0	1.04955	0.269612	0.102592
	I	NifH-OTU I22	Uliginosibacterium gangwonense	WP_018607902.1	100		3.83841	4.01832	1.56734	1.53208
	I	NifH-OTU I23	Uliginosibacterium gangwonense	WP_018607902.1	100		1.88792	0.100354	0.357681	0.353443
	I	NifH-OTU I24	Kosakonia oryzae Ola 51	ANI83083.1	100		0	0	0.0756866	3.46736
	I	NifH-OTU I25	Geobacter sp. Red100	WP_151155372.1	99.07		0.16692	1.61363	1.50309	0.520492
	I	NifH-OTU I26	Geobacter sp.	MBI5657416.1	97.2		0.381241	1.17002	0.231663	0.185961
	II	NifH-OTU II1	Paludibacter propionicigenes	WP_013444881.1	100		0.497915	0.86553	0.360141	1.04506
	II	NifH-OTU II2	Paludibacter propionicigenes	WP_013444881.1	97.14		1.8324	0.130309	0.836745	0.622291
	II	NifH-OTU II3	Rhodopseudomonas sp. B29	WP_022722264.1	98.11		0.0934307	0.0390764	0.0597304	1.7633
	II	NifH-OTU II4	Geobacter sp. SVR	WP_173198703.1	96.23		1.38006	0.265952	0	1.56955
	II	NifH-OTU II5	Brooklawnia cerclae	WP_167168142.1	94.34		0.530511	0.774691	1.08272	0.89581
	II	NifH-OTU II6	Brooklawnia cerclae	WP_167168142.1	93.33		2.20853	0.69696	1.12947	1.46104
	II	NifH-OTU II7	Brooklawnia cerclae	WP_167168142.1	93.4		2.52538	5.62769	3.0862	4.73265
	II	NifH-OTU II8	Brooklawnia cerclae	WP_167168142.1	93.4		5.6448	2.76807	4.40076	5.77204
	II	NifH-OTU II9	Brooklawnia cerclae	WP_167168142.1	93.4		2.86508	2.63401	0.636384	2.48664
	III	NifH-OTU III1	Treponema sp. GWA1_62_8	OHE60263.1	93.46		0.851007	0.720161	0.517226	1.44931
	III	NifH-OTU III2	Paludibacter propionicigenes	WP_013444938.1	99.07		1.35247	1.35056	0.313443	0.979606
	III	NifH-OTU III3	Actinobacteria bacterium HGW-Actinobacteria-2	PKQ31235.1	100		1.25322	0.00586978	0.0403069	0.0317781
	III	NifH-OTU III4	Verrucomicrobia bacterium ADurb.Bin122	OQB97419.1	97.2		0	0.0126424	0.0529619	1.16035
